# Supplementary material for: Microglia clear neuron-released α-synuclein via selective autophagy and prevent neurodegeneration
Source: Nat Commun. 2020 Mar 13;11:1386. doi: 10.1038/s41467-020-15119-w (PMC7069981; doi:10.1038/s41467-020-15119-w)
Supplement: Supplementary file 3 — Source Data [file 41467_2020_15119_MOESM3_ESM.xlsx]

## Sheet: Fig 1b
	Filament Length (µm)			# of Filament Terminal Points			# of Microglia
	AAV-GFP (n=6)	AAV-hα-Syn (n=6)		AAV-GFP (n=6)	AAV-hα-Syn (n=6)		AAV-GFP (n=6)	AAV-hα-Syn (n=6)
	345.89	213.74		22	11		242.188	371.875
	351.71	175.09		18	10		265.625	365.625
	333.64	221.13		16	12		251.562	414.062
	572.98	254.58		36	16		212.16	343.75
	504.99	139.87		25	7		220.32	393.75
	250.36	166.42		13	11		226.44	382.5
	417.7	81.95		20	8
	312.21	269.69		16	16
	122.1	155.54		5	9
	467.2	305.36		20	18
	357.38	282.12		22	19
	501.05	230.99		23	16
	398.23	276.12		22	16
	250.5	294.62		14	18
	327.55	449.33		18	25
	232.64	395.93		12	22
	530.29	331.93		27	19
	476.88	322.09		27	19
	490.84	227.02		20	9
	175.9	215.29		7	9
	757	204.85		36	11
	219.11	136.9		10	7
	523.31	274.85		27	13
	319.54	166.13		16	10
	91.4	281.17		5	15
	192.27	364.48		8	16
	264.96	290.82		11	14
	615.39	405.36		30	21
	462.21	45.56		24	4
	225.59	356.58		14	21
	270.42	153.79		15	8
	502.9	71.88		20	6
	369.01	510.26		20	23
	437.8	155.41		25	11
	288.29	137.76		16	10
	373.26	149.63		22	10
	279.07	281.28		13	13
	400.81	178.17		19	11
	41.8	232.23		2	14
	380.01	323.5		25	15
	506.8	226.86		27	12
	229.17	251.57		13	16
	304.21	263.61		17	13
	401.77	189.21		18	10
	208.19	109.79		11	6
	267.74	105.58		12	6
	163.71	57.09		7	4
	201.53	63.25		13	4
	437.77	193.63		14	10
	536.02	114.73		17	6
	310.9	123.14		15	6
	185.36	87.64		9	5
	186.74	191.32		10	7
	366.7	186.3		17	8
	126.28	73.35		4	4
	294.04	247.84		15	10
	51.63	259.55		3	11
	255.69	73.11		14	5
	387.28	78.26		17	4
	283.89	97.4		13	9
	314.17	69.54		13	6
	286.29	97.66		14	5
	520.23	15.67		19	1
	442.3	100.06		22	5
	476.26	86.97		19	5
	280.11	150.01		18	7
	241.1	204.64		12	7
	149.63	96.67		9	4
	514.2	65.82		22	4
	317.52	34		14	3
	216.57	210.13		14	8
	147.53	41.99		7	2
	623.96	120.42		21	8
	331.48	134.26		9	7
	534.59	59.91		19	4
	307.89	47.9		13	4
	216.79	74.11		12	4
	316.78	93.09		13	4
	137.61	73.29		10	4
	326.18	175.77		15	11
	640.47	12.55		25	1
	304.43	13.49		10	1
	271.1	167.05		15	9
	386.24	90.44		15	4
	353.99	198.69		15	19
	427.54	95.48		18	11
	566.07	49.89		25	4
	223.8	15.8		11	1
	245.54	131.45		11	7
	224.69	60.08		6	5
	293.77	19.44		10	3
	268.18	140.75		11	11
	544.47	90.93		24	7
	204.56	104.8		8	11
	106.57	103.9		7	10
	364.46	156.1		11	9
	453.18	72.95		20	7
	175.02	73.69		9	6
	271.89	75.71		14	4
	320.61	135.71		15	10
	359.96	113.14		17	11
	468.13	73.16		19	6
	391.4	90.16		12	7
	402.71	18.85		16	2
	113.13	107.03		6	6
	590.35	199.82		23	17
	359.07	106.46		19	6
	233.51	143.18		12	7
	327.96	47.61		16	4
	221.3	109.94		11	4
	468.17	30.04		20	2
	208	192.69		8	9
	264.1	80.55		12	5
	145.98	30.52		8	2
	342.32	49.99		19	5
	33.66	173.01		3	5
	247.63	160.46		10	8
	163.66	63.55		7	3
	453.69	119.19		23	8
	327.9	59.81		15	4
	117.37	50.22		4	2
	186.94	71.88		7	4
	218.77	93.63		8	4
	267.86	452.52		12	17
	323.18	335.8		11	12
	465.94	184.63		20	10
	165.1	104.32		8	6
	246.92	123.96		10	7
	241.36	76.73		8	5
	85	56.15		4	4
	496.39	216.17		17	7
	273.9	76.5		13	4
	334.11	7.47		17	1
	185.2	210.68		8	11
	314.56	151.66		13	8
	283.92	36.93		13	2
	405.58	105.03		15	4
	248.26	45.33		13	2
	56.9	324.93		6	15
	669.12	258.54		27	9
	372.81	223.06		17	6
	660.83	191.2		23	8
	263.12	192.52		11	11
	512.91	84.37		15	6
	144.26	180.41		5	8
	425.31	297.79		16	16
	766.67	228.86		23	7
	324.58	116.78		14	7
	138.73	165.39		8	7
	27.39	117.1		1	7
	219.48	280.63		11	12
	488.88	57.79		15	3
	426.02	213.75		16	9
	260.45	98.26		13	8
	446.07	131.18		19	5
	376.8	133.09		15	7
	319.7	320.801		11	10
	247.68	139.482		13	8
	413.77	85.1544		14	6
	144.6	94.634		6	4
	382.455	148.793		13	7
	186.137	171.782		10	7
	344.769	273.631		12	16
	511.155	291.122		18	14
	269.461	170.911		9	14
	68.5809	181.626		4	10
	93.2833	320.799		4	15
	395.59	151.091		17	7
	294.42	180.37		15	8
	103.678	278.089		5	9
	179.326	447.359		8	22
	261.654	104.228		13	8
	375.193	0		11	0
	484.723	33.1389		20	2
	230.352	145.673		10	6
	306.001	37.5503		16	2
	491.755	65.9054		19	3
	134.197	192.99		8	13
	182.844	47.5546		6	3
	743.974	175.021		28	8
	589.879	294.706		24	14
	408.832	199.463		12	13
	210.29	36.9238		7	3
	914.541	189.335		36	8
	331.55	124.013		15	7
	117.809	379.246		2	11
	884.898	429.118		32	16
	570.234	255.904		18	14
	347.298	8.33739		17	1
	430.611	206.01		16	12
	749.672	327.862		22	14
	342.16	65.352		17	4
	147.817	474.993		7	25
	107.912	56.7944		5	3
	495.08	237.988		19	12
	291.628	84.9713		12	5
	182.694	244.326		5	10
	72.7983	351.948		4	20
	88.301	470.917		4	21
	283.728	42.6327		13	3
	159.884	153.991		6	6
	421.534	210.163		21	8
	134.033	341.455		6	18
	169.96	103.53		11	5
	144.692	354.18		9	19
	245.441	191.21		12	10
	374.131	129.886		19	8
	121.131	166.363		5	4
	295.955	167.794		14	9
	267.838	361.108		13	18
	65.4201	115.421		5	8
	184.063	87.3546		10	4
	218.095	290.582		11	13
	78.6437	95.6283		6	3
	169.483	47.871		9	1
	96.8846	87.0786		5	3
	175.833	181.124		11	7
	365.633	119.522		19	7
	128.913	97.0559		7	4
	102.392	29.1406		7	2
	382.297	8.79806		19	2
	249.286	182.571		17	8
	78.0082	231.225		5	8
	66.5728	194.299		4	11
	63.3251	234.696		4	14
	182.518	147.303		7	7
	249.857	199.619		15	10
	283.938	91.5228		15	6
	335.393	160.077		17	11
	187.457	73.1251		10	3
	89.1386	170.109		5	8
	23.3165	91.8505		3	4
	106.713	130.204		9	8
	206.612	152.207		13	7
	100.268	121.178		7	5
	140.612	344.241		8	23
	334.601	109.038		15	7
	51.3437	29.8051		4	2
	146.676	110.945		9	9
	301.705	37.1114		16	4
	126.258	73.8055		7	4
	322.803	104.54		14	5
	188.641	138.822		7	7
	124.992	83.5862		8	4
	116.669	73.2455		5	4
	123.533	45.6944		7	3
	397.51	15.8571		19	2
	65.9495	137.172		5	9
	222.167	71.0559		11	6
	177.785	84.5442		14	5
	50.1073	6.97916		5	1
	232.051	174.975		8	9
	358.695	126.955		13	6
	352.936	59.1159		20	6
	137.382	173.216		7	8
	72.1737	207.189		4	9
	66.829	106.659		4	5
	187.625	182.051		11	10
	156.029	76.0145		9	5
	443.6	224.399		22	11
	149.175	134.53		8	5
	201.282	214.869		10	10
	181.768	35.989		7	2
	139.788	217.872		5	12
	217.305	10.0866		9	2
	199.533	114.827		9	9
	238.822	225.391		13	15
	72.2362	204.398		3	11
	122.18	177.538		6	8
	325.688	138.987		14	10
	165.038	240.413		10	10
	356.099	221.514		19	12
	117.478	269.649		3	13
	194.987	197.356		6	9
	105.647	237.944		6	13
	247.335	63.5477		13	3
	298.874	24.1292		15	2
	111.633	225.849		5	5
	166.917	111.939		8	7
	137.377	198.696		8	12
	370.819	15.702		18	1
	451.852	140.034		19	7
	406.736	161.048		19	6
	321.37	245.693		15	9
	103.766	39.4056		5	3
	130.723	192.065		6	9
	181.266	58.2213		11	3
	262.909	239.803		15	9
	110.111	68.3555		8	5
	453.478	123.958		24	5
	115.045	57.6032		5	3
	199.157	90.34		12	3
	165.545	296.333		5	13
	338.111	162.845		15	10
	63.6172	82.646		5	4
	384.933	248.46		19	14
	187.65	35.8817		12	2
	301.601	122.827		14	9
	257.401	38.6157		15	2
	129.403	77.4542		6	4
	458.944	181.325		24	9
	231.621	366.659		11	15
	524.239	138.369		26	7
	278.815	118.327		13	6
	272.877	69.4922		18	3
	320.884	287.011		15	17
	110.036	72.2999		5	1
	624.94	102.108		32	5
	204.669	16.6109		10	1
	35.4694	87.8414		3	4
	193.033	241.074		11	15
	48.8009	140.478		5	7
	141.287	128.945		9	6
	282.992	0		12	0
	37.2489	109.843		4	4
	190.827	129.386		10	7
	320.474	155.304		14	6
	130.433	8.65577		5	1
	260.326	119.536		12	8
	333.654	166.176		17	8
	301.913	168.472		14	7
	278.058	96.9536		13	4
	364.376	141.09		14	7
	189.148	337.107		8	12
	250.938	15.7638		12	2
	332.334	195.128		15	10
	241.012	266.024		13	14
	173.633	296.498		9	17
	147.908	14.4646		11	2
	0	105.383		0	5
	183.767	161.802		9	4
	333.752	98.0916		15	6
	158.127	333.875		13	20
	99.2808	124.48		5	7
	125.689	138.753		8	7
	83.432	109.119		5	7
	291.647	258.079		15	14
	247.67	90.6669		11	6
	222.969	47.2305		11	3
	255.914	95.8519		12	6
	472.621	11.6788		28	2
	329.373	96.7532		16	4
	142.582	285.173		7	17
	259.716	238.305		12	11
	146.95	65.9238		7	4
	242.571	261.681		15	17
	150.702	220.579		7	9
	188.491	100.572		10	5
	127.258	235.496		7	13
	419.853	104.596		18	4
	184.542	263.286		8	14
	531.995	97.9344		28	6
	209.377	65.8476		10	5
	98.9651	144.629		5	7
	372.289	175.366		17	7
	186.893	222.417		11	8
	142.095	180.149		7	12
	256.6	63.1139		13	3
	28.5216	137.42		2	5
	217.886	110.05		15	9
	214.18	185.617		10	8
	171.264	195.437		8	8
	23.6649	61.3912		2	3
	408.836	296.79		18	10
	128.132	110.897		7	5
	158.241	0		8	0
	31.0659	48.3314		2	4
	39.6229	226.051		3	13
	217.797	251.002		10	11
	312.098	105.167		17	4
	457.846	189.37		21	9
	309.139	210.222		17	8
	363.735	38.3091		20	1
	199.487	231.022		10	13
	541.969	309.032		24	16
	191.912	169.103		7	11
	341.924	117.564		15	6
	27.402	221.471		2	10
	41.6166	155.431		1	9
	313.435	148.244		12	9
	163.234	105.451		9	4
	295.198	113.681		10	7
	287.718	163.442		11	6
	187.33	53.2543		13	3
	143.033	62.0724		11	2
	287.577	171.663		11	6
	506.809	141.725		23	7
	69.439	172.473		6	9
	304.923	24.2477		16	2
	306.911	153.672		17	8
	593.194	95.6574		24	3
	171.558	160.648		8	8
	150.785	174.904		8	8
	135.81	95.7001		9	5
	48.6922	68.5671		5	5
	471.895	368.457		18	21
	440.632	199.243		13	7
	264.04	139.523		16	5
	200.466	272.096		13	16
	251.767	0		10	0
	315.857	263.109		16	10
	363.525	260.934		17	13
	240.334	63.5905		9	4
	217.736	374.029		11	18
	526.057	168.551		24	9
	355.445	256.764		15	11
	450.215	167.172		26	11
	329.344	256.682		17	12
	169.139	261.303		7	9
	55.8326	11.897		4	1
	75.045	403.824		3	17
	234.574	0		13	0
	479.419	275.762		23	15
	563.974	78.2419		24	4
	538.793	312.554		27	19
	107.261	22.87		7	2
	328.025	24.4162		12	3
	548.771	305.603		26	11
	122.451	113.188		6	8
	246.491	288.305		8	15
	317.355	55.0645		18	4
	297.395	191.566		14	11
	296.394	96.4589		17	5
	239.253	180.841		16	12
	132.385	44.692		6	3
	184.034	94.5231		11	6
	407.293	485.64		20	18
	549.351	206.75		21	11
	324.546	271.599		15	10
	218.811	61.1359		9	5
	110.246	19.6062		7	2
	248.943	186.596		9	11
	432.122	202.167		25	8
	456.985	93.6079		19	4
	486.293	88.3972		23	6
	147.627	240.61		7	12
	630.952	358.058		22	12
	287.402	193.245		14	10
	199.535	127.345		10	8
	131.099	0		8	0
	273.178	176.9		9	9
	319.837	70.0796		20	4
	354.741	148.164		14	6
	411.008	164.317		18	7
	606.812	110.507		26	7
	275.319	174.042		12	8
	211.855	241.936		8	10
	233.072	189.65		11	7
	253.845	146.138		9	10
	215.801	213.192		13	15
	191.505	155.332		13	7
	377.281	85.9916		16	4
	335.312	287.299		13	13
	441.108	404.978		18	19
	246.032	171.559		10	9
	283.624	264.228		15	13
	212.56	236.5		8	13
	211.313	59.7806		11	3
	264.161	257.355		12	13
	208.483	218.286		9	10
	258.626	0		10	0
	96.2279	221.576		5	9
	105.705	150.647		5	7
	398.261	108.752		15	6
	345.3	114.516		13	4
	245.59	193.795		10	10
	200.353	62.3098		9	3
	234.769	350.922		11	16
	295.67	201.376		12	6
	265.143	202.786		14	12
	107.448	226.774		6	10
	289.603	112.856		14	5
	215.187	122.445		11	5
	256.674	88.6792		15	5
	242.157	276.987		16	9
	405.274	108.732		19	3
	351.827	289.879		16	12
	196.124	189.818		10	9
	320.115	208.427		18	10
	235.598	384.702		11	12
	55.4558	126.112		6	8
	411.459	144.627		20	5
	93.3958	138.264		6	6
	266.671	233.704		13	11
	174.28	94.0048		9	5
	165.4	209.918		9	6
	496.533	232.693		24	12
	143.624	274.308		9	11
	195.338	20.49		7	2
	627.565	27.2936		26	2
	210.367	50.562		10	3
	180.164	329.082		11	16
	268.714	281.326		18	13
	249.041	163.539		15	8
	679.689	39.5014		29	3
	294.061	347.464		16	16
	358.597	24.6903		14	2
	165.405	247.159		10	9
	642.473	215.113		32	9
	102.865	115.437		7	9
	343.695	264.257		16	12
	228.776	47.7887		13	4
	199.81	44.4078		15	3
	82.9245	380.675		5	20
	85.3464	72.6352		4	3
	364.749	141.965		15	7
	213.87	111.411		10	6
	347.484	494.036		12	21
	216.828	80.2936		10	6
	210.181	164.309		12	7
	246.87	63.6482		11	5
	258.055	335.498		13	12
	381.947	246.949		15	9
	13.4776	277.997		1	11
	454.24	310.051		21	14
	251.839	273.041		12	13
	505.429	59.7543		28	4
	95.8779	97.6118		4	4
	126.576	188.013		8	10
	214.304	414.84		12	20
	170.401	295.63		9	12
	199.091	314.748		8	12
	354.272	69.6863		17	4
	323.818	382.119		12	10
	57.7365	224.122		4	10
	126.76	251.859		6	7
	112.073	339.733		4	13
	70.7211	358.971		6	14
	207.474	35.0843		11	2
	223.479	58.2933		14	3
	187.45	176.569		9	10
	34.6886	410.8		2	16
	190.363	111.588		8	3
	621.648	69.1002		22	3
	567.138	103.72		23	4
	114.3	328.516		8	12
	366.37	100.904		16	7
	345.035	318.5		14	13
	71.7964	140.693		5	9
	632.452	126.155		28	8
	362.303	137.831		14	6
	214.612	40.2014		12	3
	269.775	56.8639		12	3
	136.972	5.72499		6	1
	534.218	197.808		23	8
	300.439	240.315		16	10
	228.752	170.156		12	8
	151.373	64.327		7	3
	37.3902	109.578		3	7
	331.267	145.808		20	7
	578.839	583.973		22	26
	362.408	266.838		11	13
	317.346	65.6921		14	3
	276.961	300.861		14	20
	179.99	84.6245		10	4
	408.319	152.011		19	8
	261.019	213.908		12	9
	374.33	229.161		20	10
	546.697	234.738		18	15
	669.223	281.847		26	9
	265.357	12.8179		13	2
	180.52	79.6212		9	4
	252.781	31.9722		14	3
	219.901	375.74		13	14
	303.144	398.102		14	18
	296.023	113.945		12	6
	164.059	229.672		7	11
	70.0685	88.1094		6	4
	437.778	91.6606		17	3
	391.203	263.417		20	9
	99.4863	148.621		5	10
	134.205	287.756		7	11
	220.926	249.601		13	12
	93.4814	15.3112		5	2
	87.6133	290.619		4	15
	126.696	242.814		6	11
	309.862	136.24		12	9
	528.464	182.691		23	10
	517.475	55.7159		23	5
	168.889	169.319		7	7
	246.43	306.212		17	15
	344.986	248.545		14	12
	171.591	207.136		8	9
	639.181	225.546		22	9
	380.791	108.141		18	5
	319.554	230.587		19	13
	350.134	270.499		13	14
	178.643	51.6509		8	5
	336.481	150.437		16	11
	105.58	83.183		5	5
	394.052	96.123		11	7
	150.618	156.43		9	8
	119.718	283.544		5	13
	210.855	129.141		6	5
	97.3634	251.896		3	11
	260.438	45.195		11	2
	101.569	95.4261		4	4
	253.558	54.8139		9	3
	160.051	49.894		5	4
	117.465	139.4		5	4
	147.941	32.6434		6	3
	245.217	341.511		11	13
	285.233	240.867		9	15
	204.513	91.1855		10	5
	192.516	194.494		8	8
	201.254	41.5191		9	2
	70.4293	74.1737		6	2
	171.631	110.457		6	6
	222.211	458.972		9	20
	225.231	226.084		10	10
	188.29	136.173		9	5
	354.83	12.2732		16	2
	69.8042	59.1435		6	4
	154.102	227.76		9	10
	129.684	126.462		7	5
	241.166	248.6		11	11
	38.6792	76.2416		2	4
	401.049	60.8756		13	3
	115.176	199.67		5	7
	140.424	102.971		7	6
	100.182	52.1746		4	4
	101.507	162.028		4	7
	316.238	166.889		15	9
	93.5555	187.847		3	10
	29.3304	370.556		1	15
	142.448	280.764		3	11
	345.325	328.352		14	13
	61.0789	237.521		2	12
	123.971	310.374		8	16
	129.531	334.344		5	17
	34.9168	0		1	0
	119.158	240.25		8	10
	189.807	142.208		6	7
	270.647	121.834		12	8
	182.964	5.73699		9	1
	299.471	344.898		13	16
	34.824	118.691		2	7
	95.2792	455.768		4	20
	208.139	314.41		6	13
	200.223	112.526		8	6
	356.282	225.609		11	12
	284.809	193.09		14	11
	21.9715	156.133		2	7
	362.741	91.434		11	4
	261.952	256.195		10	11
	242.337	77.5591		12	4
	36.3732	136.741		3	9
	388.534	109.881		12	6
	80.4187	205.096		4	8
	505.188	33.875		13	2
	32.4295	372.567		2	17
	346.89	5.86974		13	1
	37.4576	279.816		2	13
	101.877	148.889		4	8
	194.751	106.58		7	7
	658.184	66.1298		26	4
	317.232	354.306		5	17
	85.1781	85.6878		5	4
	269.93	238.222		8	13
	238.191	201.932		12	11
	248.23	202.876		13	9
	11.0664	49.7965		1	3
	157.845	242.345		7	11
	256.147	72.3514		11	3
	153.521	282.714		4	10
	38.8129	454.635		3	21
	234.267	284.188		7	17
	179.433	311.279		7	15
	248.853	140.157		10	9
	255.602	140.469		13	7
	71.3663	68.6945		4	4
	53.1816	397.49		3	16
	297.907	309.058		10	19
	204.273	346.495		9	16
	188.509	7.99255		6	1
	83.8327	204.36		2	12
	336.986	278.969		14	15
	274.6	245.448		10	11
	93.202	265.89		4	13
	133.697	59.0834		7	5
	142.834	75.474		7	5
	117.754	358.869		6	12
	561.298	182.694		17	12
	167.264	86.2405		7	5
	114.306	25.8832		5	2
	151.218	261.559		8	12
	174.659	282.857		11	18
	278.163	153.671		12	8
	396.332	154.436		13	7
	95.8565	93.0657		5	4
	360.959	119.047		11	5
	522.218	262.874		19	13
	13.2007	47.7868		2	4
	138.859	121.612		5	6
	155.659	204.042		5	9
	150.654	127.343		6	8
	181.185	46.3823		8	2
	151.16	126.918		5	7
	79.5004	124.224		4	5
	92.3062	94.2632		4	5
	99.6402	30.2989		3	2
	279.745	222.016		11	8
	129.775	443.857		5	18
	140.888	73.8514		4	4
	131.101	249.305		6	11
	122.025	39.5721		6	1
	370.272	154.652		12	6
	62.9645	180.267		3	9
	286.084	57.9537		13	2
	148.68	8.50002		7	1
	460.806	233.288		22	9
	362.633	74.585		13	3
	106.578	68.397		5	4
	186.822	175.012		9	11
	395.811	208.536		20	9
	339.494	96.9007		19	5
	202.281	234.66		9	10
	87.2291	55.2449		4	4
	436.801	113.555		15	6
	485.131	284.004		17	16
	332.841	120.391		18	6
	150.012	271.061		9	11
	352.442	33.8696		17	3
	289.13	344.648		12	14
	232.21	21.6557		13	2
	321.289	320.005		14	13
	186.426	283.303		11	17
	170.872	83.3307		7	3
	108.983	28.317		4	2
	166.659	351.006		8	14
	292.544	249.182		11	9
	241.895	121.321		12	5
	228.996	216.547		8	11
	310.139	55.984		15	2
	182.752	398.964		9	14
	255.95	155.939		13	9
	245.525	18.6907		13	1
	173.468	350.56		6	18
	132.262	20.6469		5	1
	303.299	92.9834		11	4
	267.319	395.269		13	15
	268.447	172.149		11	9
	463.545	22.4417		20	1
	323.278	174.833		13	4
	153.582	177.971		8	7
	122.387	121.497		8	7
	235.135	116.113		11	5
	351.951	248.597		18	12
	190.624	164.169		7	7
	196.849	47.0973		8	3
	369.68	269.701		15	9
	264.649	29.3749		11	2
	507.554	434.474		19	12
	55.9341	186.857		3	10
	297.205	50.151		15	1
	127.326	71.9277		6	3
	256.432	128.285		11	6
	52.3278	496.29		3	19
	508.904	266.65		18	10
	234.818	140.261		12	6
	272.853	23.8613		14	1
	79.8246	289.895		2	10
	156.8	0		6	0
	224.475	131.589		10	9
	279.21	388.107		10	13
	411.322	99.7799		13	4
	216.708	262.396		10	11
	313.975	65.4933		13	3
		28.3495			1
		146.581			7
		250.122			8
		79.0082			5
		139.865			6
		169.413			5
		101.118			5
		263.922			7
		291.819			11
		201.276			7
		139.686			7
		0			0
		7.42903			1
		104.723			3
		482.543			14
		24.8945			2
		128.481			4
		185.701			6
		51.5927			2
		246.503			7
		143.015			6
		64.9081			3
		82.421			5
		157.369			6
		11.1277			1
		6.6627			1
		75.0335			4
		34.8095			3
		287.648			7
		286.3			8
		121.758			5
		191.733			10
		12.945			2
		158.214			6
		310.396			10
		288.608			12
		11.6683			1
		6.78347			1
		93.8937			4
		275.461			9
		431.406			10
		243.996			7
		178.31			8
		246.183			9
		0			0
		6.11163			1
		45.4601			4
		102.321			7
		278.618			15
		164.785			9
		83.0918			7
		190.804			10
		92.4041			4
		121.283			5
		147.594			6
		241.945			8
		78.2098			1
		132.305			5
		63.0139			3
		46.667			4
		141.877			7
		163.249			9
		204.67			7
		100.419			6
		191.088			6
		95.5562			4
		120.99			7
		50.3084			2
		244.847			9
		244.924			11
		201.858			7
		91.4025			5
		158.203			6
		28.8779			2
		54.7658			2
		273.095			9
					4
		96.2072			6
		153.471			11
		309.219			1
		7.74854			4
		112.526			4
		82.7445			8
		173.109			6
		103.903			4
		111.621			7
		118.551			19
		554.659			1
		22.0314			2
		32.7781			4
		74.5406			9
		265.673			4
		64.4956			0
		0			5
		95.7798			8
		177.138			5
		190.153			8
		98.7488			9
		143.404			6
		177.019			6
		109.054			9
		172.146			10
		276.226			1
		35.7342			2
		63.545			9
		248.234			5
		101.022			7
		270.652			9
		240.692			7
		152.801			3
		45.5703			2
		55.7526			3
		75.041			14
		272.234			6
		237.414			3
		17.1809			6
		169.66			8
		223.792			10
		192.557			4
		84.8408			4
		40.0622			4
		61.0206			2
		52.0909			2
		29.0629			5
		83.1197			6
		140.51			13
		280.26			2
		59.2765			1
		19.6341			0
		0			2
		68.1213			8
		137.611			4
		109.611			8
		137.105			3
		111.527			5
		108.608			9
		208.897			3
		68.7471			5
		128.838			7
		153.787			3
		30.9757			8
		158.351			15
		488.819			3
		121.552			4
		144.642			5
		80.4303			4
		64.1461			1
		6.72301			4
		132.685			2
		36.386			4
		105.555			3
		83.2626			8
		159.355			5
		133.524			1
		30.2854			6
		184.664			9
		230.18			15
		425.711			4
		93.7421			7
		182.128			5
		104.523			8
		219.641			9
		195.491			5
		156.448			6
		133.552			8
		163.994			12
		209.515			5
		121.649			9
		130.517			7
		155.294			8
		130.904			6
		232.054			10
		215.639			14
		290.201			14
		368.587			3
		94.9696			4
		126.277			6
		142.519			3
		31.0195			9
		150.31			9
		150.758			8
		192.697			12
		295.703			12
		292.299			5
		59.4907			5
		128.676			5
		134.239			7
		214.967			14
		254.887			7
		153.961			10
		258.148			7
		220.826			3
		32.2482			4
		111.177			10
		163.24			5
		131.903			6
		133.422			4
		107.934			12
		262.945			7
		131.015			7
		156.854			5
		108.344			0
		0			16
		338.565			12
		362.075			10
		146.402			6
		110.92			15
		308.948			11
		247.401			12
		359.681			5
		100.702			9
		233.095			8
		167.331			12
		424.903			5
		141.783			6
		137.176			8
		234.221			7
		132.19			15
		237.758

## Sheet: Fig 1c
		AAV-GFP (n=3)			AAV-hα-Syn (n=3)
	TGFR1	0.925556	1.07993	0.994514	1.38055	1.92049	2.06971
	Olfml3	1.11178	1.0899	0.798326	0.78411	0.916511	0.971605
	HexB	1.11845	0.736383	1.14516	0.964456	0.730401	2.28511
	C3xcr1	0.897201	1.20835	0.894452	1.33556	1.0273	0.561023
	Csfr1	1.041	1.41065	0.54835	1.66857	1.75203	0.753445
	P2ry12	1.3557	0.995112	0.649188	1.19714	1.28039	0.85226
	Tmem119	0.907062	1.23988	0.853054	1.12932	1.30466	0.712924
	Trem2	1.34251	0.930343	0.727146	0.887173	1.00584	0.997382
	ApoE	1.39922	1.02204	0.578739	1.77976	1.87986	2.17016
	Axl	1.05177	1.37122	0.57701	2.75619	4.51034	5.06517
	Cst7	1.39866	0.842009	0.759335	1.60448	0.78348	2.5501
	LPL	0.913382	1.20037	0.886251	2.10797	1.74258	3.11014
	ITGAX	1.01764	0.88757	1.09479	0.752574	1.22602	2.06548
	Clec7A	1.31651	0.863457	0.820031	0.891806	1.62332	0.724098
	Cd9	1.30523	0.841846	0.852923	1.10093	1.33612	1.01938
	IL-1beta	1.16762	1.05163	0.780747	1.01302	1.71002	1.02
	TNF-alpha	1.06811	1.0341	0.89779	1.81013	1.33686	1.63665
	IL-6	1.05506	0.97003	0.974909	0.921985	0.488027	1.18985
	IFN-gamma	0.919542	1.2408	0.839661	0.918127	0.639934	2.63912
	MHCII	0.874324	1.03866	1.08702	0.325938	0.813887	0.439415

## Sheet: Fig 1g
	Filament Length (µm)			# of Filament Terminal Points			# of Microglia
	non-Tg (n=3)	hα-Syn-Tg (n=7)		non-Tg (n=3)	hα-Syn-Tg (n=7)		non-Tg (n=3)	hα-Syn-Tg (n=7)
	1280.22	393.87		94	25		268.75	357.5
	1470.86	809.27		112	54		286.25	351.25
	916.34	452.38		71	28		278.571	322.5
	1136.78	1303.28		76	98			355.208
	639.01	777.38		40	47			342.5
	1789.36	938.58		132	62			331.25
	320.89	186.96		25	8			338.75
	756.98	742.14		54	59
	1106.52	555.01		79	44
	899.85	520.33		64	39
	860.47	888.58		70	63
	1274.86	1115.26		98	77
	812.86	384.2		59	23
	1036.27	376.38		67	28
	1265.45	1195.74		90	87
	1975.78	398.22		154	26
	1046.18	445.36		89	34
	1069.89	689.16		75	56
	1560.01	810.64		114	62
	455.65	569.86		34	41
	1070.08	808.14		70	49
	788.56	815.49		52	49
	1019.31	504.63		69	33
	954.92	1505.1		78	92
	957.74	766.08		67	53
	786.58	540.06		65	40
	406.95	766.63		33	52
	549.85	616.28		40	37
	1762.52	707.74		124	52
	915.7	1203.65		64	71
	1290.77	1120.28		96	81
	1711.4	684.81		120	45
	755.4	241.1		57	15
	970.83	473.87		70	31
	193.6	612.11		14	45
	1840.5	647.83		132	41
	966.88	278.21		73	20
	1048.53	498.15		78	44
	1312.61	1019.21		106	62
	796.02	861.53		57	65
	1069.51	441.95		88	34
	446.45	582.49		37	47
	404.57	925.4		31	69
	191.4	1084.99		16	80
	517.15	520.97		37	29
	932.82	613.13		77	37
	485.34	408.9		34	33
	520.2	178.32		43	11
	1815.39	444.27		142	31
	731	910.43		69	58
	827.45	1057.47		62	75
	745.53	193.55		61	15
	1007.93	178.85		81	13
	649.94	1061.85		48	79
	656.66	858.68		47	62
	1006.81	551.84		82	48
	460.27	901.6		37	67
	1252.05	309.73		92	22
	812.37	16.54		58	1
	911.24	57.85		78	5
	551.93	1045.19		39	77
	1952.8	487.54		157	37
	1571.42	341.27		140	28
	1749.18	598.39		142	42
	1492.15	409.8		122	30
	2417.77	587.85		188	45
	1596.35	232.76		138	13
	497.58	239.78		41	17
	1624.55	168.57		122	12
	1453.48	359.07		123	29
	2376.61	732.45		180	47
	1479.37	397.85		118	21
	1898.1	685.89		157	49
	1173.48	318.63		102	28
	1293.64	872.62		106	64
	418.24	656.82		33	48
	942.08	638.22		70	55
	560.63	277.39		43	15
	1044.78	357.77		88	23
	859.22	71.79		73	6
	1299.52	701.94		113	51
	551.86	494.92		43	31
	780.1	277.74		69	18
	480.36	832.79		35	58
	903.28	441.23		80	32
	487.79	465.98		40	34
	2576.7	271		222	18
	950.77	258.95		75	17
	1196.36	967.32		91	69
	1124.88	831.11		99	59
	589.31	310.25		39	25
	2136.2	440.01		190	37
	1117.85	957.51		96	66
	508.52	1053.37		37	72
	1038.18	752.13		90	52
	923.78	42.44		77	4
	1331.73	12.86		98	1
	1322.3	282.25		116	20
	1267.02	497.83		93	38
	367.7	548.75		29	40
	790.28	912.85		66	63
	1352.26	849.62		111	55
	598.1	176.16		46	12
	759.4	314.72		68	21
	582.46	403.11		47	28
	1645.6	583.89		125	43
	634.76	239.87		56	21
	60.56	266.06		5	21
	1040.67	261.33		91	19
	335.19	743.7		25	47
	1166.4	171.78		96	12
	932.64	279.52		82	18
	616.53	94.47		61	5
	505.67	512.93		47	31
	999.45	611.72		92	42
	952.12	1536.67		72	100
	2169.91	1075.32		180	72
	972.89	204.35		73	13
	406.77	60.85		27	5
	1064.61	151.15		91	13
	1195.04	348.26		82	25
	231.87	1244.35		15	78
	735.91	563.8		48	35
	1498.04	499.1		99	40
	756.53	197.74		47	13
	1356.43	90.32		104	7
	786.05	730.97		53	43
	1208.84	439.91		75	30
	675.66	455.4		40	19
	755.56	388.56		62	24
	546.71	229.63		38	15
	1091.86	434.85		79	27
	425.04	537.27		33	33
	962.43	484.43		75	32
	1359.3	595.04		87	36
	633.55	1398		49	82
	616.8	352.36		40	24
	687.61	461.95		48	33
	660.71	824.26		52	49
	68.78	998.7		5	62
	1110.72	138.6		75	7
	1051.77	158		73	11
	389.48	521.3		31	38
	348.24	365.94		22	21
	1048.99	416.69		78	32
	1777.37	407.8		138	21
	572.73	291.99		36	20
	386.78	433.45		30	28
	1049.17	708.89		87	55
	1023.52	654.56		69	47
	565.69	603.49		33	38
	1026.16	595.25		77	47
	697.67	376.06		49	26
	1067.52	722.22		87	54
	550.08	611.75		46	44
	1047.66	703.94		80	52
	1006.08	672.22		75	50
	384.59	585.15		23	40
	293.27	1150.95		19	89
	636.32	877.06		47	64
	430.57	644.32		28	33
	556.98	385.95		37	22
	215.29	460.23		15	31
	334.78	718.35		24	48
	920.72	664.54		63	54
	1286.8	1073.46		90	75
	613.33	652.34		52	41
	1045.64	1178.48		68	79
	1438.76	1626.51		114	121
	906.13	867.88		64	58
	727.64	418.62		51	32
	942.22	189.87		67	12
	1368.26	668.97		94	48
	262.38	641.58		18	57
	584.9	801.31		41	48
	504.68	392.75		29	23
	1012.78	432.04		70	29
	860.57	579.51		57	41
	567.93	733.03		46	53
	826.5	954.06		54	56
	764.37	1025.08		55	69
	441.16	303.24		31	17
	593.43	433.37		41	34
	309.44	174.86		20	12
	526.1	765.31		38	55
	720.18	592		53	43
	1449.74	315.23		99	22
	783.17	600.47		54	33
	265.27	380.71		19	27
	545.26	205.75		37	15
	147.42	696.69		11	40
	237.98	368.16		16	24
	312.57	521.24		24	33
	729.94	1354.48		50	79
	332.11	187.07		24	13
	1137.55	1208.75		84	73
	1141.3	813.99		75	50
	874.21	311.34		67	18
	113.69	347.2		8	25
	343.06	456.02		28	33
	553.53	309.4		41	22
	222	151.87		16	12
	619	827.75		50	52
	414.94	518.22		31	31
	921.86	440.26		57	29
	1579.67	871.11		113	50
	1512.55	425.2		112	30
	617.83	460.04		42	30
	242.85	739.05		18	57
	916.07	1036.59		68	65
	752.8	115.82		45	7
	472.72	800.15		34	56
	1099.42	432.04		81	29
	987.14	302		83	22
	1795.27	333.55		137	19
	750.58	663.9		58	35
	565.75	956.08		38	62
	174.77	683.56		12	42
	232.87	963.61		13	58
	474.29	818.45		33	59
	551.59	419.81		37	36
	514.97	467.19		34	27
	721.45	750.14		45	46
	944.79	476.09		68	36
	857.55	693.31		63	50
	138.21	706.83		9	51
	172.68	601.09		10	44
	469.75	557.16		31	44
	1222.95	686.6		99	50
	747.58	199.97		60	13
	357.12	394.4		30	27
	919.03	451.57		68	29
	575.74	611.42		38	40
	583.64	501.26		37	32
	1294.21	377.73		89	23
	952.44	637.78		64	45
	2515.8	439.76		190	29
	1831.52	504.78		114	34
	229.33	370.75		18	24
	714.53	287.06		54	24
	695.32	761.8		51	51
	229.34	1166.46		17	68
	945.59	771.38		75	50
	298.81	819.81		21	48
	608.96	364.65		47	22
	188.42	373.34		14	25
		799.96			49
		387.7			22
		143.54			8
		261.88			14
		708.51			43
		510.43			35
		273.59			18
		122.16			7
		262.6			14
		101.39			8
		474.83			35
		467.39			35
		565.92			40
		429.1			29
		790.72			51
		1023.38			71
		434.91			28
		954.93			63
		772.77			52
		563.03			35
		561.66			42
		377.29			27
		452.33			32
		322.71			20
		173.98			9
		482.17			32
		621.78			36
		199.53			12
		800.81			59
		180.34			15
		436.1			28
		290.98			20
		910.93			59
		285.21			22
		213.15			13
		52.76			3
		726.13			46
		1343.96			75
		184.68			13
		979.07			59
		312.73			17
		880.32			57
		428.38			31
		223.89			16
		1041.2			63
		257.41			14
		917			58
		300.51			19
		894.95			56
		270.85			20
		981.59			64
		469.11			34
		102.61			8
		282.7			19
		554.48			42
		279.27			19
		271.75			16
		827.44			48
		463.69			34
		667.65			47
		349.42			25
		829.84			56
		1345.86			84
		977.19			61
		1229.73			81
		461.05			26
		700.21			44
		440.47			26
		983.51			61
		461.76			29
		829.43			57
		311.84			19
		907.92			68
		654.06			39
		1549.62			85
		160.47			10
		498.21			30
		762.41			50
		552.38			41
		441.01			22
		484.17			30
		313.81			22
		399.16			27
		715.93			42
		958.01			63
		300.41			20
		357.46			22
		461.73			29
		401.66			24
		728.04			47
		547.7			36
		71.02			3
		607.18			45
		565.5			40
		541.31			43
		187.59			11
		165.74			9
		757.44			52
		442.17			33
		212.15			11
		31.99			2
		412.95			25
		146.91			7
		289.04			21
		285.66			19
		494.82			35
		817.87			54
		511.3			41
		367.03			26
		391.2			23
		278.93			12
		203.29			11
		370.88			25
		301.93			18
		489.42			32
		173.94			11
		404.96			31
		634.53			36
		504.43			30
		549.64			35
		716.25			47
		505.67			29
		694.79			45
		810.87			53
		839.74			50
		855.99			50
		744.73			51
		290.75			18
		394.18			27
		612.18			41
		439.35			28
		407.16			23
		490.78			24
		976.5			59
		987.56			64
		234.11			15
		524.2			32
		648.56			39
		224.54			16
		892.31			64
		338.99			21
		800.83			64
		336.12			24
		604.14			41
		400.74			32
		648.73			46
		600.99			38
		484.11			29
		520.67			38
		398.38			27
		533.65			29
		855.77			60
		814.22			45
		1008.21			58
		427.14			28
		276.44			20
		143.31			10
		568.19			38
		465.84			27
		542.53			30
		405.59			29
		677.73			46
		181.54			9
		946.03			70
		1429.26			93
		271.66			19
		627.93			42
		196.2			12
		404.89			24
		54.35			4
		249.45			15
		712.63			49
		14.85			1
		286.47			18
		291.69			18
		252.96			21
		624.95			41
		990.34			57
		802.03			57
		319.63			19
		244.76			16
		846.13			50
		330.4			17
		920.55			63
		884.18			58
		331.02			24
		325.79			18
		739.9			51
		557.94			38
		247.39			14
		276.2			15
		889.43			48
		414.26			25
		991.9			63
		814.04			51
		659.34			43
		408.02			25
		453.92			29
		377.66			22
		581.83			35
		688.96			42
		704.37			39
		557.52			32
		657.52			41
		427.3			28
		194.03			16
		374.15			23
		519.33			26
		346.98			27
		635.24			37
		161.4			11
		577.57			35
		879.52			57
		1047.78			56
		700.05			53
		360.33			27
		114.78			7
		112.3			9
		914.34			56
		750.83			56
		420.45			28
		528.96			35
		444.92			34
		657.11			48
		202.79			18
		426.02			29
		934.21			59
		448.33			24
		205.9			11
		565.05			39
		583.29			33
		171.68			10

## Sheet: Fig 2c
	left panel								right panel
	con	1hr	3hr	6hr	9hr	24hr			con	1nM	10nM	50nM	100nM	500nM
	0	0	0.129605	0.856522	0.506986	0.111932			0	0	0.181818	0.368421	0.484849	1.35294
	0	0.0820834	0.0684028	0.680428	0.362133	0			0	0	0.0434783	0.44	0.923077	1.08696
	0	0	0	1.1121	0.538672	0.123125			0	0	0.0588235	0.46875	1.28	1.26667
	0	0.0769532	0.0724265	1.48382	0.473558	0.273611			0	0.0526316	0.0740741	0.304348	1.09375	0.913044
	0	0.0648027	0	1.55717	0.0947116	0			0	0	0.125	0.333333	0.933333	1.03125
	0	0	0.0684028	1.40108	1.02604	0			0	0	0.0384615	0.458333	0.958333	1.59375
	0	0	0.144853	0.640251	0.677188	0.0724265			0	0	0.1	0.666667	1	2.18919
	0	0	0.194408	1.32975	1.02604	0.26384			0	0	0	0.636364	1	1.14706
	0	0	0.194408	1.32975	1.02604	0.26384			0	0	0.0357143	0.409091	1.34783	1.41667
	0	0	0	1.14331	0.520914	0.21728			0	0.04	0.05	0.423077	0.608696	1
	0	0	0	0.492501	0.342014	0.160598			0	0	0.08	0.580645	0.933333	1.73913
	0	0	0.055966	0.533542	0.839489	0.175893			0	0	0.0666667	0.526316	1.42105	1.88235
	0	0	0.324013	0.769532	1.10813	0.0513021
									0.0173559	0.0200963	0.0509107	0.0803852	0.254553	0.878209
	0	0.136923	0.435993	0.805015	0.54389	0.0753078			0	0.0587431	0.0739025	0.0727295	0.585472	1.36131
	0.0941348	0.172132	0.129841	0.811008	0.508328	0.0259682			0.0372517	0.0996078	0.138847	0.0898423	0.46805	0.884238
	0	0.218636	0.155046	1.12962	0.627565	0.0971714			0	0.0789993	0.172439	0.242983	0.233341	1.24597
	0.080687	0.18827	0.242928	1.18755	0.622108	0.0327425			0.038183	0.0212128	0.0436377	0.0664052	0.464836	0.624812
	0.0407069	0.0203535	0.251026	0.941348	0.430331	0.0753078			0.0492684	0	0.0739025	0.174551	0.339404	0.965805
	0.0342308	0.135168	0.240985	0.732725	0.549544	0.144823			0	0.0263331	0.0492684	0.0867795	0.241156	0.905078
	0	0.125513	0.0627565	0.803284	0.585728	0.0779047			0.0224606	0	0.0332026	0.229098	0.395972	1.13458
	0	0.0792714	0.258871	0.794916	0.457226	0.0251026
	0	0.200821	0.439296	1.33403	0.49488	0.175718			0	0.0249352	0.0771432	0.128572	0.281505	0.969147
	0	0.376539	0.305302	1.46052	0.558736	0.0228206			0	0.0342858	0.0587757	0.320001	0.526631	1.02356
									0	0.109715	0.0914289	0.195919	0.379782	0.727179
	0.0858541	0.0268294	0.259043	0.849598	1.01952	0.223578			0.0658288	0.0949454	0.0649627	0.177916	0.433084	1.20858
	0.0487807	0.0268294	0.13998	0.728226	0.439026	0.102207			0.0609526	0.156735	0.0222395	0.117552	0.41143	1.39529
	0.0466598	0	0.229966	1.3798	0.830846	0.171708			0.0283745	0.0587757	0.114286	0.193614	0.489268	0.82286
	0	0.0466598	0.0975614	0.596209	0.979856	0.268294			0.0304763	0.063297	0.160001	0.316485	0.355326	1.05796
	0.0692372	0.0715451	0.326619	1.1078	0.606578	0			0	0.063297	0.0316485	0.334287	0.363027	0.795432
	0.0715451	0.0975614	0.288932	1.30648	0.596209	0.119242
	0	0	0.42927	1.0319	0.441896	0.178863

## Sheet: Fig 2f
	DMSO	SAR405	Bafilo	Chloro
	1.81894	4.83673	3.02787
	0.844509	5.47367	1.93469
	0.537415	5.12335	3.09653
	0	5.14049	2.42526
	1.47789	6.75607	5.70772
	0.682103	8.49787	4.04475
	1.61224	4.36942	3.69473
	0.844509	8.10103	4.29932
	1.53263	5.47367	5.14049
	2.25202	8.32993	6.84497
	0.227368
	0.844509
	0.246315
	1.54215
	0.537415
	0.532099	9.51127	11.7062	8.26318
	0.856549	10.0339	13.0069	9.57778
	2.03586	9.81808	18.1114	6.68924
	0.731636	15.4689	20.0394	11.3514
	2.43879	13.1109	20.9479	13.9011
	1.11487	13.3785	22.6807	18.6432
	0.377619	11.3619	17.9495	14.0474
	1.40474	11.7062	15.5234	14.7411
	1.0329	10.8282	18.0914	13.9719
	0.260137	13.8841	17.5593	13.044
	0.498135	17.5593	16.1821	12.2151
	0.716705	16.3886	21.3466	10.8057
	0	12.3714	13.3041	14.384
	1.95338	21.0965	13.1853	12.9942
	1.11622	23.9733	20.582	18.8362
	0.879021	29.5671	18.9328	7.69144
	0	20.4424	21.4023	15.4214
	0.586014	18.7026	25.6381	12.017
	1.32682	29.0986	18.8827	10.4734
	0.748103	24.2489	37.7654	17.2487
	0.817694	14.7449	27.1698	10.418
	2.57274	15.9822	28.768	16.294
	1.27389			2.49116
	1.18158			3.51026
	1.23528			4.30291
	0.819973			7.0938
	0.653275			4.24629
	0.849258			4.75584
	1.08087			5.15845
	0.905875			4.48408

## Sheet: Fig 2g
	DMSO	Torin
	0.553603	0.151295
	0.652461	0.226943
	1.33838	0
	0.978692	0.0579965
	1.07071	0.0828522
	0.621391	0.0966609
	1.04394	0.326231
	1.27592	0
	1.49134	0
	0.869948	0.0828522
	0.966609	0.463972
	1.7399	0.316345
	0.902169	0.204694
	0.832124
	0.662818
	0.688808	0.0521824
	0.874677	0.181265
	1.08759	0.205002
	0.87249	0.156547
	0.998272	0.137762
	1.43502	0.132463
	1.59446	0.0883087
	1.40893	0.529852
	0.939284	0.229603
	0.574007	0.264926
	0.834919
	1.04039
	0.870907
	0.765342
	1.01491
	0.67534	0.403328
	0.624198	0.327023
	0.89221	0.380921
	0.931827	0.551215
	1.20998	0.823461
	1.30776	0.775631
	1.24269	0.585476
	1.14276	0.705824
	1.10098	0.747343
	1.05874	0.689019
	1.03073	0.652442
	0.970167	0.625854
	1.01973	0.648832
	0.979511	0.609911
	0.813378	0.658769

## Sheet: Fig 2i
	Left panel (ATG7)			right panel (ATG14)
	FF	CRE-FF		FF	CRE-FF
	1.43049	18.7064		0.611184	23.1828
	1.04036	23.8415		0	28.9221
	0.493273	20.7175		0	20.3728
	0.447029	30.5172		0.80419	23.5561
	0.433482	19.6182		0.332165	22.7235
	0	25.0336		0	22.7129
	1.95067	15.5311		0.80419	23.1828
	2.31972	20.1952		0.339547	24.2366
	1.14439	26.122		0.27285	25.6479
	0.596039	23.5009		0.611184	17.899
	1.14439	17.9643		0.372673	22.9194
	0	34.0313		1.06782	7.85162
	0	58.7813		1.25626	10.3162
	2.68125	95.3334		0.942194	9.10273
	0	84.2679		1.29433	13.2317
	2.0625	52.4593		4.05035	12.8139
	2.23438	70.3829		0.4107	14.1105
	0	56.3063		2.20928	10.0108
	0	63.6797		0.762729	13.9921
	0	57.4554		0.71188	13.5531
	4.02188	40.2188		3.20346	8.47975
	0	40.2188		0.837506	15.3054
				2.10556	7.49746
	1.26065	14.1123
	1.44741	12.8735		0.679705	4.99783
	1.51978	11.9412		0.799653	6.56664
	0.651335	16.7486		0.599739	5.7942
	0.651335	14.0688		0.823884	8.42243
	0.142109	13.7562		2.57819	8.15646
	1.13688	15.3529		0.261425	8.98181
	1.70975	21.4941		1.40629	6.37223
	0.90884	17.1953		0.485503	8.90648
	0.571904	13.7711		0.453136	8.62702
				2.03911	5.39765
				0.533102	9.74243
				1.34026	4.77239

## Sheet: Fig 3a
	0hr	3hr	6hr	9hr		One-way analysis of variance																					0hr	3hr	6hr	9hr
	1.01386	2.52344	2.92667	2.679		P value	0.0017																				1.01386	2.52344	2.92667	2.679
						P value summary	**
	1.00583	1.93851	2.83338	4.40626		Are means signif. different? (P < 0.05)	Yes																				1.00583	1.93851	2.83338	4.40626
						Number of groups	4
	1.06963	1.86222	2.83695	3.11104		F	13.44																				1.06963	1.86222	2.83695	3.11104
						R squared	0.8344
						ANOVA Table	SS	df	MS
						Treatment (between columns)	9.502	3	3.167
						Residual (within columns)	1.886	8	0.2357
						Total	11.39	11
						Newman-Keuls Multiple Comparison Test	Mean Diff.	q	Significant? P < 0.05?	Summary
						0 vs 9	-2.369	8.452	Yes	**
						0 vs 6	-1.836	6.55	Yes	**
						0 vs 3	-1.078	3.847	Yes	*
						3 vs 9	-1.291	4.605	Yes	*
						3 vs 6	-0.7576	2.703	No	ns
						6 vs 9	-0.5331	1.902	No	ns

## Sheet: Fig 3b
	0hr	3hr	6hr	9hr
	0.987667	2.04786	1.52548	0.76616
	1.01233	2.55819	1.79242	0.656848
	1.13335	2.78255	1.23132	0.597919
	0.866654	2.45279	0.779797	0.648256
	1.05468	3.53798	1.275	0.630935
	0.945321	4.02009	1.1799	0.461051

## Sheet: Fig 3e
	WT-CON	WT+hα-Syn	P62-CON	P62+hα-Syn
	0.00858145	0.67534	0	0.012604
	0	0.624198	0	0
	0.0122221	0.89221	0.0103417	0.0144046
	0.0115237	0.931827	0.0115237	0.0260212
	0	1.20998	0.0192061	0
	0	1.30776	0.0268885	0.0237252
	0	1.24269	0.0183331	0
	0.025208	1.14276	0.0448142	0.0201664
	0.012604	1.10098	0.0168053	0
	0	1.05874	0	0.0224071
	0.0144046	1.03073	0.0260212	0
	0.0144046	0.970167	0	0
	0.0118626	1.01973	0.0424556	0.0384122
	0.0109008	0.979511	0.0322662	0
	0.0417236	0.813378	0.0155126	0.0192061
	0	0.991751	0	0
	0	1.22944	0	0
	0	1.3278	0	0
	0	1.62287	0	0
	0	1.28121	0	0
	0	1.29829	0	0
	0	0.954627	0	0
	0	1.5274	0	0
	0	0.906896
	0	0.469777
		0.6639
		0.540955
		0.766353
		0.6639
		0.763702
		1.15171
		0.839413
	0	1.58467	0	0.167322
	0.288121	0.949106	0	0
	0.0921988	1.44061	0	0.0420449
	0.170739	1.20259	0	0
	0	0.614659	0	0.312333
	0.181971	0.672283	0	0.23425
	0.246961	1.21314	0	0.192912
	0	0.558781	0	0
	0.04349	0.908019	0	0.153727
	0	0.856132	0	0.145756

[truncated: 42 more sheets: Fig 3g, h, Fig 4a, Fig 4b, Fig 4c, Fig 4d, Fig 4e, Fig 4g, Fig 4h, Fig 4j, Fig 4k, Fig 5a, Fig 5b, Fig 5c, Fig 5d, Fig 5e, Fig 5f, Fig 5g, Fig 5h, Fig 5i, Fig 6e …]
